# Supplementary material for: Interplay between Mitochondrial Protein Import and Respiratory Complexes Assembly in Neuronal Health and Degeneration
Source: Life (Basel). 2021 May 11;11(5):432. doi: 10.3390/life11050432 (PMC8151517; doi:10.3390/life11050432)
Supplement: Supplementary file 1 [file life-11-00432-s001.zip]

Archive with 1 entries (1 files):
- life-1177847-supplementary.pdf
